# Supplementary material for: Insect Feeding on Sorghum bicolor Pollen and Hymenoptera Attraction to Aphid-Produced Honeydew
Source: Insects. 2022 Dec 14;13(12):1152. doi: 10.3390/insects13121152 (PMC9780982; doi:10.3390/insects13121152)
Supplement: Supplementary file 1 [file insects-13-01152-s001.zip]

Archive with 1 entries (1 files):
- insects-2080408-supplementary.pdf
